# Supplementary material for: Hierarchical Structuring of Black Silicon Wafers by Ion-Flow-Stimulated Roughening Transition: Fundamentals and Applications for Photovoltaics
Source: Nanomaterials (Basel). 2023 Oct 6;13(19):2715. doi: 10.3390/nano13192715 (PMC10574651; doi:10.3390/nano13192715)
Supplement: Supplementary file 1 [file nanomaterials-13-02715-s001.zip]

Archive with 2 entries (2 files):
- 110-Ridges.mp4
- 112-Dunes.mp4
